# Supplementary material for: Characterization of the Aquaporin-9 Inhibitor RG100204 In Vitro and in db/db Mice
Source: Cells. 2022 Oct 4;11(19):3118. doi: 10.3390/cells11193118 (PMC9562188; doi:10.3390/cells11193118)
Supplement: Supplementary file 1 [file cells-11-03118-s001.zip]

Archive with 1 entries (1 files):
- cells-1922751-supplementary.pdf
